# Supplementary material for: Characterization and Advancement of an Evaluation Method for the Treatment of Spontaneous Osteoarthritis in STR/ort Mice: GRGDS Peptides as a Potential Treatment for Osteoarthritis
Source: Biomedicines. 2023 Apr 6;11(4):1111. doi: 10.3390/biomedicines11041111 (PMC10136295; doi:10.3390/biomedicines11041111)
Supplement: Supplementary file 1 [file biomedicines-11-01111-s001.zip]

Archive with 1 entries (1 files):
- biomedicines-2253034-supplementary.pdf
